# Supplementary material for: Facilitators and Barriers to Implementing the 4Ms Framework of Age-Friendly Health Systems: A Scoping Review
Source: Nurs Rep. 2024 Apr 15;14(2):913–30. doi: 10.3390/nursrep14020070 (PMC11036203; doi:10.3390/nursrep14020070)
Supplement: Supplementary file 1 [file nursrep-14-00070-s001.zip]

Archive with 1 entries (1 files):
- nursrep-2905189-supplementary.pdf
